# Supplementary material for: Phase Ib/II Study of Pamiparib Plus Radiation Therapy and/or Temozolomide in Adult Patients with Treatment-Naïve or Recurrent/Refractory Glioblastoma
Source: Curr Oncol. 2025 Sep 27;32(10):541. doi: 10.3390/curroncol32100541 (PMC12562933; doi:10.3390/curroncol32100541)
Supplement: Supplementary file 1 [file curroncol-32-00541-s001.zip]

Archive with 1 entries (1 files):
- curroncol-3810279-supplementary.pdf
